# Supplementary material for: A Similarity Matrix for Preserving Haplotype Diversity Amongst Parents in Genomic Selection
Source: J Anim Breed Genet. 2025 Mar 4;142(6):652–68. doi: 10.1111/jbg.12930 (PMC12501756; doi:10.1111/jbg.12930)
Supplement: Supplementary file 2 — Data S2. [file JBG-142-652-s004.docx]

options(scipen = 999)
rm(list=ls())
setwd("M:/0group/JABG/Analysis/Empirical data")

## imort functions
source("functions.R")


library(rbenchmark)

# read in data
markerMap <- read.csv("markermapused.csv", head=T)
Haplo <- as.matrix(read.csv("genomat.csv", head=T))
# traits
SNPEff <- markerMap$fat 

# Input files are marker map, phased genotypes and marker effect
# MSV <-  MSV_Bonk(markerMap, Haplo, SNPEff)
# MSV1 <- MSV_Musa(markerMap, Haplo, SNPEff)
# all.equal(MSV, MSV1)
# TRUE

# speed test
benchmark("Bonk" = {
  MSV <- MSV_Bonk(markerMap, Haplo, SNPEff)
}, "Musa" = {
  MSV1 <- MSV_Musa(markerMap, Haplo, SNPEff)
}, replications = 10, columns = c("test", "replications", "elapsed", 
                                  "relative", "user.self", "sys.self"))


# test replications elapsed relative user.self sys.self
# 1 Bonk           10  947.43   73.048    929.76    16.97
# 2 Musa           10   12.97    1.000     12.51     0.46
